# Supplementary material for: The Co-Design/Co-Development and Evaluation of an Online Frailty Check Application for Older Adults: Participatory Action Research with Older Adults
Source: Int J Environ Res Public Health. 2023 Jun 10;20(12):6101. doi: 10.3390/ijerph20126101 (PMC10297892; doi:10.3390/ijerph20126101)
Supplement: Supplementary file 1 [file ijerph-20-06101-s001.zip]

Archive with 2 entries (2 files):
- ijerph-2418286-supplementary.pdf
- ijerph-2418286-Video S1.mp4
